# Supplementary material for: The Rise and Fall of Interventional Pulmonology Procedures: Lessons in Innovation, Evidence, and Abandonment
Source: Diagnostics (Basel). 2026 Jun 25;16(13):1981. doi: 10.3390/diagnostics16131981 (PMC13360320; doi:10.3390/diagnostics16131981)
Supplement: Supplementary file 1 [file diagnostics-16-01981-s001.zip]

Archive with 1 entries (1 files):
- diagnostics-4317804-supplementary.pdf
